# Supplementary material for: Quantum Dots as a Good Carriers of Unsymmetrical Bisacridines for Modulating Cellular Uptake and the Biological Response in Lung and Colon Cancer Cells
Source: Nanomaterials (Basel). 2021 Feb 11;11(2):462. doi: 10.3390/nano11020462 (PMC7917955; doi:10.3390/nano11020462)
Supplement: Supplementary file 1 [file nanomaterials-11-00462-s001.zip]

Archive with 5 entries (4 files):
- Supplementary Materials/
- Supplementary Materials/nanomaterials-1097572-supplementary.pdf
- Supplementary Materials/S1_Time-lapse imaging of control H460 cells.avi
- Supplementary Materials/S2_Time-lapse imaging of H460 cells incubated with QDred.avi
- Supplementary Materials/S3_Time-lapse imaging of H460 cells incubated with QDred-C-2028.avi
